# Supplementary material for: Sound-Evoked Neural Activity in Normal-Hearing Tinnitus: Effects of Frequency and Stimulated Ear Side
Source: Brain Sci. 2024 May 27;14(6):544. doi: 10.3390/brainsci14060544 (PMC11201825; doi:10.3390/brainsci14060544)
Supplement: Supplementary file 1 [file brainsci-14-00544-s001.zip]

Archive with 1 entries (1 files):
- brainsci-2988429-supplementary.pdf
